# Supplementary material for: Effect of Scrapie Prion Infection in Ovine Bone Marrow-Derived Mesenchymal Stem Cells and Ovine Mesenchymal Stem Cell-Derived Neurons
Source: Animals (Basel). 2021 Apr 15;11(4):1137. doi: 10.3390/ani11041137 (PMC8071557; doi:10.3390/ani11041137)
Supplement: Supplementary file 1 [file animals-11-01137-s001.zip]

Archive with 1 entries (1 files):
- animals-11-01137-s001.pdf
